# Supplementary material for: Associative Overdominance and Negative Epistasis Shape Genome-Wide Ancestry Landscape in Supplemented Fish Populations
Source: Genes (Basel). 2021 Apr 3;12(4):524. doi: 10.3390/genes12040524 (PMC8065892; doi:10.3390/genes12040524)
Supplement: Supplementary file 1 [file genes-12-00524-s001.zip]

Archive with 4 entries (4 files):
- Figure_Sup2.png
- Figure_Sup3.pdf
- Table_Sup1.xlsx
- Figure_Sup1.pdf
