# Supplementary material for: Associative Overdominance and Negative Epistasis Shape Genome-Wide Ancestry Landscape in Supplemented Fish Populations
Source: Genes (Basel). 2021 Apr 3;12(4):524. doi: 10.3390/genes12040524 (PMC8065892; doi:10.3390/genes12040524)
Supplement: Supplementary file 1 [file genes-12-00524-s001.zip › Table_Sup1.xlsx]

## Sheet: Feuil1
Description of the 22 sampled Brook Charr lakes in Québec, Canada along with the stocking variables: lakes_size: size of the lake in hectare; total_ha: the total number of fish stocked per hectare; mean_year: the number of years since the mean year of stocking; nb_stock_ev : the total number of stocking events; mean_stock_fish : the mean number of fish stocked per stocking event; FIRST_STOCK: Fir…
Reserve	Lake	label	lakes_size	total_ha	mean_year	n_generation	nb_stock_ev	mean_stock_fish	FIRST_STOCK	LAST_STOCK	DURATION
Mastigouche	Abénakis	ABE	5	1915	24	8	10	957	1977	2006	29
	Arbout	ARB	5	380	38	13	6	317	1973	1980	7
	Chamberlain	CHA	18	958	28	9	9	1917	1972	2006	34
	Cougouar	COU	8	1669	30	10	14	954	1975	1995	20
	Deux-Etapes	DET	12.3	3647	22	7	22	2039	1972	2012	40
	Gélinotte	GEL	5	1652	10	3	8	1033	1992	2012	20
	Grignon	GRI	29.6	846	15	5	11	2086	1977	2013	36
	Jones	JON	28	468	32	11	8	1638	1975	1989	14
	Ledoux	LED	13.7	3956	33	11	4	13550	1971	1989	18
	Lemay	LEM	19.1	914	37	12	6	2909	1974	1980	6
Saint-Maurice	Brulȏt	BRU	8.1	247	44	15	3	667	1970	1972	2
	Corbeil	COR	9.5	526	45	15	2	2500	1969	1971	2
	Gaspard	GAS	11.6	259	45	15	2	1500	1970	1971	1
	Maringouins	MAR	6.2	1073	35	12	16	416	1970	1990	20
	Melchior	MEL	4.4	455	45	15	2	1000	1970	1971	1
	Milord	MIL	46.7	1175	26	9	16	3428	1969	2005	36
	Perdu	PER	22.1	2293	36	12	16	3167	1964	1990	26
	Porc-Epic	POE	2.7	1648	41	14	6	742	1969	1978	9
	Portage	POR	46.9	1044	30	10	11	4451	1979	1990	11
	Tempȇte	TEM	12.5	3784	28	9	23	2057	1964	2009	45
	À la truite	TRU	6.5	1814	41	14	7	1685	1968	1982	14
	Vierge	VIE	5.7	208	48	16	2	594	1967	1968	1
